# Supplementary material for: ﻿Synonymization of two, monotypic black-coral-commensal scale worm genera, Antipathipolyeunoa Pettibone, 1991 and Parahololepidella Pettibone, 1969 (Polynoidae, Aphroditiformia)
Source: Zookeys. 2023 Sep 1;1178:61–8. doi: 10.3897/zookeys.1178.106101 (PMC10492036; doi:10.3897/zookeys.1178.106101)
Supplement: XML Treatment for Parahololepidella [file zookeys.1178.106101-treatment1.xml]

<!DOCTYPE tp:taxon-treatment
  PUBLIC "-//TaxonX//DTD Taxonomic Treatment Publishing DTD v0 20100105//EN" "tax-treatment-NSO.dtd">
<tp:taxon-treatment xmlns:tp="http://www.plazi.org/taxpub"><tp:treatment-meta><kwd-group><label>Taxon classification</label><kwd>
                <named-content content-type="kingdom">Animalia</named-content>
              </kwd><kwd>
                <named-content content-type="order">Phyllodocida</named-content>
              </kwd><kwd>
                <named-content content-type="family">Polynoidae</named-content>
              </kwd></kwd-group><mixed-citation publication-type="journal"><person-group><name><surname>Gonzalez</surname><given-names>Brett C.</given-names></name><name><surname>Conde-Vela</surname><given-names>Victor M.</given-names></name><name><surname>Osborn</surname><given-names>Karen J.</given-names></name></person-group><article-title>﻿Synonymization of two, monotypic black-coral-commensal scale worm genera, <italic><tp:taxon-name><tp:taxon-name-part taxon-name-part-type="genus" reg="Antipathipolyeunoa">Antipathipolyeunoa</tp:taxon-name-part></tp:taxon-name></italic> Pettibone, 1991 and <italic><tp:taxon-name><tp:taxon-name-part taxon-name-part-type="genus" reg="Parahololepidella">Parahololepidella</tp:taxon-name-part></tp:taxon-name></italic> Pettibone, 1969 (<tp:taxon-name><tp:taxon-name-part taxon-name-part-type="family">Polynoidae</tp:taxon-name-part></tp:taxon-name>, <tp:taxon-name><tp:taxon-name-part taxon-name-part-type="suborder">Aphroditiformia</tp:taxon-name-part></tp:taxon-name>)</article-title><source>Zookeys</source><day>01</day><month>09</month><year>2023</year><volume>1178</volume><fpage>61</fpage><lpage>68</lpage><pub-id pub-id-type="doi">10.3897/zookeys.1178.106101</pub-id></mixed-citation></tp:treatment-meta><tp:nomenclature><label>﻿</label><tp:taxon-name>
              <object-id xmlns:xlink="http://www.w3.org/1999/xlink" content-type="arpha" xlink:type="simple">96221E9E-4D7D-58CA-9A80-7CCD543BC2B5</object-id>
              <tp:taxon-name-part taxon-name-part-type="genus" reg="Parahololepidella">Parahololepidella</tp:taxon-name-part>
            </tp:taxon-name><tp:taxon-authority>Pettibone, 1969</tp:taxon-authority><tp:nomenclature-citation-list><tp:nomenclature-citation><tp:taxon-name>
                  <tp:taxon-name-part taxon-name-part-type="genus" reg="Parahololepidella">Parahololepidella</tp:taxon-name-part>
                </tp:taxon-name><comment>Pettibone, 1969: 54 [type species: <tp:taxon-name><tp:taxon-name-part taxon-name-part-type="genus" reg="Hololepidella">Hololepidella</tp:taxon-name-part><tp:taxon-name-part taxon-name-part-type="species" reg="greeffi">greeffi</tp:taxon-name-part></tp:taxon-name> Augener, 1918, by original designation].—<xref ref-type="bibr" rid="B3">Britayev et al. 2014</xref>: 28 [diagnosis emended; type species redescribed using syntypes (ZHM 5692) and topotypes (NNMN 24481) due to the poor state of the original syntypes].</comment></tp:nomenclature-citation><tp:nomenclature-citation><tp:taxon-name>
                  <tp:taxon-name-part taxon-name-part-type="genus" reg="Antipathipolyeunoa">Antipathipolyeunoa</tp:taxon-name-part>
                </tp:taxon-name><comment>Pettibone, 1991: 715 [type species: <tp:taxon-name><tp:taxon-name-part taxon-name-part-type="genus" reg="Antipathipolyeunoa">Antipathipolyeunoa</tp:taxon-name-part><tp:taxon-name-part taxon-name-part-type="species" reg="nuttingi">nuttingi</tp:taxon-name-part></tp:taxon-name> Pettibone, 1991, by original designation].</comment></tp:nomenclature-citation></tp:nomenclature-citation-list></tp:nomenclature><tp:treatment-sec sec-type="remarks" id="SECID0ELAAE"><title>Remarks.</title><p>The type specimens of <italic><tp:taxon-name><tp:taxon-name-part taxon-name-part-type="genus" reg="Parahololepidella">Parahololepidella</tp:taxon-name-part></tp:taxon-name></italic> (ZHM 5692) were examined and illustrated by Pettibone for her 1969 revision of <italic><tp:taxon-name><tp:taxon-name-part taxon-name-part-type="genus" reg="Hololepidella">Hololepidella</tp:taxon-name-part></tp:taxon-name></italic>, and subsequently re-examined by <xref ref-type="bibr" rid="B3">Britayev et al. (2014)</xref> when they redescribed <italic><tp:taxon-name><tp:taxon-name-part taxon-name-part-type="genus" reg="Parahololepidella">Parahololepidella</tp:taxon-name-part><tp:taxon-name-part taxon-name-part-type="species" reg="greeffi">greeffi</tp:taxon-name-part></tp:taxon-name></italic> (NNMN 24481 and MNCN 16.01/13708). Only original notes and illustrations by Pettibone were examined herein.</p><p><italic><tp:taxon-name><tp:taxon-name-part taxon-name-part-type="genus" reg="Parahololepidella">Parahololepidella</tp:taxon-name-part></tp:taxon-name></italic> now includes two species commensal with the antipatharian genus <italic><tp:taxon-name><tp:taxon-name-part taxon-name-part-type="genus" reg="Tanacetipathes">Tanacetipathes</tp:taxon-name-part></tp:taxon-name></italic> Opresko, 2001. Both <italic><tp:taxon-name><tp:taxon-name-part taxon-name-part-type="genus" reg="Parahololepidella">Parahololepidella</tp:taxon-name-part></tp:taxon-name></italic> species show cryptic coloration patterns and are found nestled along the stems of the coral branches.</p></tp:treatment-sec><ref-list><ref id="B3"><mixed-citation xmlns:xlink="http://www.w3.org/1999/xlink" xlink:type="simple"><person-group><name name-style="western"><surname>Britayev</surname><given-names>TA</given-names></name><name name-style="western"><surname>Gil</surname><given-names>J</given-names></name><name name-style="western"><surname>Altuna</surname><given-names>Á</given-names></name><name name-style="western"><surname>Calvo</surname><given-names>M</given-names></name><name name-style="western"><surname>Martín</surname><given-names>D</given-names></name></person-group> (<year>2014</year>) <article-title>New symbiotic associations involving polynoids (<tp:taxon-name><tp:taxon-name-part taxon-name-part-type="class">Polychaeta</tp:taxon-name-part></tp:taxon-name>, <tp:taxon-name><tp:taxon-name-part taxon-name-part-type="family">Polynoidae</tp:taxon-name-part></tp:taxon-name>) from Atlantic waters, with redescriptions of <italic><tp:taxon-name><tp:taxon-name-part taxon-name-part-type="genus">Parahololepidella</tp:taxon-name-part><tp:taxon-name-part taxon-name-part-type="species">greeffi</tp:taxon-name-part></tp:taxon-name></italic> (Augener, 1918) and <italic><tp:taxon-name><tp:taxon-name-part taxon-name-part-type="genus">Gorgoniapolynoe</tp:taxon-name-part><tp:taxon-name-part taxon-name-part-type="species">caeciliae</tp:taxon-name-part></tp:taxon-name></italic> (Fauvel, 1913).</article-title><source>Memoirs of the Museum of Victoria</source><volume>71</volume>: <fpage>27</fpage>–<lpage>43</lpage>. <ext-link xlink:href="10.24199/j.mmv.2014.71.04" ext-link-type="doi" xlink:type="simple">https://doi.org/10.24199/j.mmv.2014.71.04</ext-link></mixed-citation></ref></ref-list></tp:taxon-treatment>
