# Supplementary material for: ﻿Synonymization of two, monotypic black-coral-commensal scale worm genera, Antipathipolyeunoa Pettibone, 1991 and Parahololepidella Pettibone, 1969 (Polynoidae, Aphroditiformia)
Source: Zookeys. 2023 Sep 1;1178:61–8. doi: 10.3897/zookeys.1178.106101 (PMC10492036; doi:10.3897/zookeys.1178.106101)
Supplement: XML Treatment for Parahololepidella nuttingi [file zookeys.1178.106101-treatment2.xml]

<!DOCTYPE tp:taxon-treatment
  PUBLIC "-//TaxonX//DTD Taxonomic Treatment Publishing DTD v0 20100105//EN" "tax-treatment-NSO.dtd">
<tp:taxon-treatment xmlns:tp="http://www.plazi.org/taxpub"><tp:treatment-meta><kwd-group><label>Taxon classification</label><kwd>
                <named-content content-type="kingdom">Animalia</named-content>
              </kwd><kwd>
                <named-content content-type="order">Phyllodocida</named-content>
              </kwd><kwd>
                <named-content content-type="family">Polynoidae</named-content>
              </kwd></kwd-group><mixed-citation publication-type="journal"><person-group><name><surname>Gonzalez</surname><given-names>Brett C.</given-names></name><name><surname>Conde-Vela</surname><given-names>Victor M.</given-names></name><name><surname>Osborn</surname><given-names>Karen J.</given-names></name></person-group><article-title>﻿Synonymization of two, monotypic black-coral-commensal scale worm genera, <italic><tp:taxon-name><tp:taxon-name-part taxon-name-part-type="genus" reg="Antipathipolyeunoa">Antipathipolyeunoa</tp:taxon-name-part></tp:taxon-name></italic> Pettibone, 1991 and <italic><tp:taxon-name><tp:taxon-name-part taxon-name-part-type="genus" reg="Parahololepidella">Parahololepidella</tp:taxon-name-part></tp:taxon-name></italic> Pettibone, 1969 (<tp:taxon-name><tp:taxon-name-part taxon-name-part-type="family">Polynoidae</tp:taxon-name-part></tp:taxon-name>, <tp:taxon-name><tp:taxon-name-part taxon-name-part-type="suborder">Aphroditiformia</tp:taxon-name-part></tp:taxon-name>)</article-title><source>Zookeys</source><day>01</day><month>09</month><year>2023</year><volume>1178</volume><fpage>61</fpage><lpage>68</lpage><pub-id pub-id-type="doi">10.3897/zookeys.1178.106101</pub-id></mixed-citation></tp:treatment-meta><tp:nomenclature><label>﻿</label><tp:taxon-name>
              <object-id xmlns:xlink="http://www.w3.org/1999/xlink" content-type="arpha" xlink:type="simple">E274653B-2D98-5C90-AA2F-70614B0FC839</object-id>
              <tp:taxon-name-part taxon-name-part-type="genus" reg="Parahololepidella">Parahololepidella</tp:taxon-name-part>
              <tp:taxon-name-part taxon-name-part-type="species" reg="nuttingi">nuttingi</tp:taxon-name-part>
            </tp:taxon-name><tp:taxon-authority>(Pettibone, 1991)</tp:taxon-authority><tp:taxon-status xmlns:xlink="http://www.w3.org/1999/xlink" xlink:type="simple">comb. nov.</tp:taxon-status><xref ref-type="fig" rid="F1">Fig. 1</xref><tp:nomenclature-citation-list><tp:nomenclature-citation><tp:taxon-name>
                  <tp:taxon-name-part taxon-name-part-type="genus" reg="Antipathipolyeunoa">Antipathipolyeunoa</tp:taxon-name-part>
                  <tp:taxon-name-part taxon-name-part-type="species" reg="nuttingi">nuttingi</tp:taxon-name-part>
                </tp:taxon-name><comment>Pettibone, 1991: 716–719, figs 1, 2.</comment></tp:nomenclature-citation></tp:nomenclature-citation-list></tp:nomenclature><tp:treatment-sec sec-type="material" id="SECID0E3DAE"><title>Material examined.</title><p><bold><italic>Holotype</italic>. Barbados</bold> ● 1; Sta. 65, off Payne’s Bay Church; 91 m; 1918; collector CC Nutting; Barbados-Antigua Expedition; on <italic><tp:taxon-name><tp:taxon-name-part taxon-name-part-type="genus" reg="Antipathes">Antipathes</tp:taxon-name-part><tp:taxon-name-part taxon-name-part-type="species" reg="tanacetum">tanacetum</tp:taxon-name-part></tp:taxon-name></italic> (now <italic><tp:taxon-name><tp:taxon-name-part taxon-name-part-type="genus" reg="Tanacetipathes">Tanacetipathes</tp:taxon-name-part></tp:taxon-name></italic>); USNM 80097. <bold><italic>Paratypes</italic>. Venezuela</bold> ● 3; Sta. 736, W of Tortuga Island; 10.95, −65.8667; 69–155 m; 22 July 1968; <italic>R/V</italic> Pillsbury; on <italic><tp:taxon-name><tp:taxon-name-part taxon-name-part-type="genus" reg="Antipathes">Antipathes</tp:taxon-name-part><tp:taxon-name-part taxon-name-part-type="species" reg="tanacetum">tanacetum</tp:taxon-name-part></tp:taxon-name></italic> (now <italic><tp:taxon-name><tp:taxon-name-part taxon-name-part-type="genus" reg="Tanacetipathes">Tanacetipathes</tp:taxon-name-part></tp:taxon-name></italic>); USNM 136587.</p></tp:treatment-sec><tp:treatment-sec sec-type="redescription" id="SECID0ERFAE"><title>Redescription</title><p><bold>(based on the holotype).</bold> Body with numerous segments, &gt;80 (Fig. <xref ref-type="fig" rid="F1">1A, B</xref>). Elytra numerous, &gt;40 pairs. Paired elytra on segments 2, 4, 5, 7, 9, 11, 13, 15, 17, 19, 21, 23, 26, 29, 32, 33, 35, then alternating dorsal cirri and elytra until the end (holotype; Fig. <xref ref-type="fig" rid="F1">1A</xref>). Elytral variation present in posterior third of paratypes (see “Variation” below); elytron and dorsal cirrus may occur on same segment (Fig. <xref ref-type="fig" rid="F1">1C</xref>). Elytra oval; margins and surface smooth; cover dorsum anteriorly; dorsum exposed on middle and posterior segments (Fig. <xref ref-type="fig" rid="F1">1A</xref>). Elytrophores short; less pronounced than dorsal cirrophores. Dorsal tubercles inconspicuous. Dorsal cirrophores not extending beyond notopodia (Fig. <xref ref-type="fig" rid="F1">1F</xref>). Dorsal cirrostyles smooth, 5–6 times longer than parapodium.</p><fig id="F1" position="float" orientation="portrait"><object-id xmlns:xlink="http://www.w3.org/1999/xlink" content-type="doi" xlink:type="simple">10.3897/zookeys.1178.106101.figure1</object-id><object-id xmlns:xlink="http://www.w3.org/1999/xlink" content-type="arpha" xlink:type="simple">B9104D34-364B-5EB6-B333-4EB0951DC280</object-id><label>Figure 1.</label><caption><p><italic><tp:taxon-name><tp:taxon-name-part taxon-name-part-type="genus" reg="Parahololepidella">Parahololepidella</tp:taxon-name-part><tp:taxon-name-part taxon-name-part-type="species" reg="nuttingi">nuttingi</tp:taxon-name-part></tp:taxon-name></italic> (Pettibone, 1991) comb. nov., holotype of <italic><tp:taxon-name><tp:taxon-name-part taxon-name-part-type="genus" reg="Antipathipolyeunoa">Antipathipolyeunoa</tp:taxon-name-part><tp:taxon-name-part taxon-name-part-type="species" reg="nuttingi">nuttingi</tp:taxon-name-part></tp:taxon-name></italic> USNM 80097 (<bold>A, D, F–J</bold>); paratype USNM 136587 (<bold>B, C, E</bold>) <bold>A, B</bold> whole specimens, dorsal view <bold>C</bold> dorsal view of middle segments showing variation in elytral distribution; white circles represent dorsal cirrophores and white triangles represent elytrophores <bold>D</bold> dorsolateral view of anterior with detail (inset) of left tentacular segment (segment 1) showing single chaeta <bold>E</bold> anterior end, dorsal view <bold>A, C–E</bold> specimens stained with Shirlastain A to observe morphology in detail <bold>F</bold> cirrigerous parapodia, ventral view, ventral cirri missing <bold>G</bold> chaetae from cirrigerous parapodium <bold>H</bold> notochaetae <bold>I</bold> distal end of supraacicular neurochaetae <bold>J</bold> tip of supraacicular neurochaeta with tooth-like protuberance indicated with black arrow. Abbreviations: dCp, dorsal cirrophores; dSt, dorsal style; neC, neurochaetae; noac, notoacicula; noC, notochaetae; SbP, subacicular process. Scale bars: 1 mm (<bold>A–C</bold>); 0.5 mm (<bold>D, E</bold>); 0.2 mm (<bold>F</bold>); 50 μm (<bold>G</bold>); 20 μm (<bold>H, I</bold>); 5 μm (<bold>J</bold>).</p></caption><graphic xmlns:xlink="http://www.w3.org/1999/xlink" xlink:href="zookeys-1178-061_article-106101__-g001.jpg" position="float" orientation="portrait" xlink:type="simple" id="oo_900051.jpg"><uri content-type="original_file" xlink:type="simple">https://binary.pensoft.net/fig/900051</uri></graphic></fig><p>Prostomium bilobed; anterior notch shallow (Fig. <xref ref-type="fig" rid="F1">1D, E</xref>). Cephalic peaks prominent, subtriangular, as continuous extension of the prostomium, equal width to median antenna ceratophore (Fig. <xref ref-type="fig" rid="F1">1D, E</xref>). Median antenna in anterior notch (Fig. <xref ref-type="fig" rid="F1">1D, E</xref>); ceratophore short, bulbous with smooth ceratostyle, roughly three times the width of the prostomium. Lateral antennae inserted subterminally; ceratophores distinct (Fig. <xref ref-type="fig" rid="F1">1D</xref>); styles shorter than palps. Palps short, stout, ~1.5 times the width of the prostomium (Fig. <xref ref-type="fig" rid="F1">1B, D, E</xref>). Two pairs of eyes; large, laterally positioned. Tentacular segment (segment 1) not visible dorsally (Fig. <xref ref-type="fig" rid="F1">1E</xref>). Dorsal tentacular cirri longer than ventral tentacular cirri. Tentaculophores lateral to prostomium, with single chaeta (Fig. <xref ref-type="fig" rid="F1">1D</xref>, inset); tentacular styles smooth. Facial tubercle oblong, with smooth rounded margins. Segment 2 (buccal segment) with first pair of elytra and biramous parapodia; nuchal fold absent. Buccal cirri longer than following ventral cirri. Dorsal cirri from segment 3.</p><p>Parapodia subbiramous. Notopodia reduced, with subconical lobe (Fig. <xref ref-type="fig" rid="F1">1F</xref>). Neuropodia broad; subconical prechaetal lobe longer than postchaetal lobe, with digitiform subacicular process (Fig. <xref ref-type="fig" rid="F1">1F, G</xref>). Noto- and neuroacicula penetrating epidermis on some segments (Fig. <xref ref-type="fig" rid="F1">1F</xref>). Notochaetae few (9–2) (Fig. <xref ref-type="fig" rid="F1">1F</xref>), decreasing posteriorly, less stout than neurochaetae (Fig. <xref ref-type="fig" rid="F1">1G, H</xref>). Neurochaetae few (12–6) (Fig. <xref ref-type="fig" rid="F1">1F, G</xref>), more numerous in middle segments; shafts smooth (Fig. <xref ref-type="fig" rid="F1">1G</xref>); faint spinous rows distally (Fig. <xref ref-type="fig" rid="F1">1I</xref>); tips falcate, 4–7 times longer than wide (Fig. <xref ref-type="fig" rid="F1">1G, I</xref>), occasionally with small, tooth-like protuberance (Fig. <xref ref-type="fig" rid="F1">1J</xref>). Ventral cirri from segment 3, smooth, longer than neuropodium in anterior segments, becoming subequal in length posteriorly. Pygidium rounded. Anus terminal. Anal cirri long, equal in length of last five segments. Nephridial papillae present from segment 6.</p></tp:treatment-sec><tp:treatment-sec sec-type="description" id="SECID0E3KAE"><title>Measurements.</title><p>Fixed holotype 21.5 mm long, 2.2 mm wide excluding chaetae, 83 segments. The three paratypes (USNM 136587) consist of one posteriorly incomplete specimen, two additional anterior ends, and several middle and posterior fragments. It was only possible to trace one of the two shorter anterior fragments to their respective remaining body fragments. Longest anterior paratype fragment, 24.5 mm long, 2 mm wide excluding chaetae, 85 segments. Reconstructed paratype, 25 mm long, 2.3 mm wide excluding chaetae, 102 segments. Shortest anterior paratype fragment, 5.7 mm long, 1.5 mm wide excluding chaetae, 25 segments.</p></tp:treatment-sec><tp:treatment-sec sec-type="variation" id="SECID0EBLAE"><title>Variation.</title><p>Pigmentation is present in all specimens, present along the midline of the dorsum, with wider bands of pigment present in the paratypes (Fig. <xref ref-type="fig" rid="F1">1B</xref>). Additional pigmentation occurs on the cirrophores (Fig. <xref ref-type="fig" rid="F1">1B</xref>), but it is otherwise completely lacking (Fig. <xref ref-type="fig" rid="F1">1B, C</xref>). Of the two nearly complete paratypes, the elytral distribution patterns are as follows:</p><list list-type="order"><list-item><p>Paratype 1.
</p></list-item></list><list list-type="bullet"><list-item><p>R: 2, 4, 5, 7, 9, 11, 13, 15, 17, 19, 21, 23, 26, 29, 32, 33, 35, 37, 38, 41, 43, 45, 47, 49, 52, 54, 56, 59, 61, 63, 65, 67, 69, 71, 73, 75, 77, 79, 81, 83, 85
</p></list-item><list-item><p>L: 2, 4, 5, 7, 9, 11, 13, 15, 17, 19, 21, 23, 26, 29, 32, 34, 36, 38, 41, 43, 45, 47, 49, 51, 53, 55, 56, 58, 59, 60, 62, 63, 65, 67, 69, 71, 73, 75, 77, 79, 81, 83, 85
</p></list-item></list><list list-type="order"><list-item><p>Paratype 2.
</p></list-item></list><list list-type="bullet"><list-item><p>R: 2, 4, 5, 7, 9, 11, 13, 15, 17, 19, 21, 23, 26, 29, 32, 34, 36, 38, 40, 42, 44, 46, 47, 50, 52, 54, 56, 58, 60, 62, 64, 66, 86, 70, 72, 74, 76, 80, 82, 84, 86, 88, 90, 92, 94, 96, 98, 100, 102.
</p></list-item><list-item><p>L: 2, 4, 5, 7, 9, 11, 13, 15, 17, 19, 21, 23, 26, 29, 32, 33, 35, 37, 39, 41, 43, 45, 47, 49, 50, 52, 54, 56, 58, 60, 62, 64, 66, 68, 70, 72, 74, 76, 80, 82, 84, 86, 88, 90, 92, 94, 96, 98, 100, 102.
</p></list-item></list></tp:treatment-sec><tp:treatment-sec sec-type="remarks" id="SECID0EBMAE"><title>Remarks.</title><p>The current diagnosis mostly agrees with that of <xref ref-type="bibr" rid="B10">Pettibone (1991)</xref> but differs on the presence of chaetae on the tentacular segment (for both holotype and paratypes), and for the irregular distribution pattern of elytra found posteriorly in the paratypes. The holotype only varies from the paratypes in the elytral variation and pigmentation.</p><p><italic><tp:taxon-name><tp:taxon-name-part taxon-name-part-type="genus" reg="Parahololepidella">Parahololepidella</tp:taxon-name-part><tp:taxon-name-part taxon-name-part-type="species" reg="nuttingi">nuttingi</tp:taxon-name-part></tp:taxon-name></italic> comb. nov. is very similar to <italic><tp:taxon-name><tp:taxon-name-part taxon-name-part-type="genus" reg="Parahololepidella">P.</tp:taxon-name-part><tp:taxon-name-part taxon-name-part-type="species" reg="greeffi">greeffi</tp:taxon-name-part></tp:taxon-name></italic>, but can be differentiated as follows. In <italic><tp:taxon-name><tp:taxon-name-part taxon-name-part-type="genus" reg="Parahololepidella">P.</tp:taxon-name-part><tp:taxon-name-part taxon-name-part-type="species" reg="nuttingi">nuttingi</tp:taxon-name-part></tp:taxon-name></italic>, the dorsal cirrophores are shorter than the notopodium in middle segments, whereas in <italic><tp:taxon-name><tp:taxon-name-part taxon-name-part-type="genus" reg="Parahololepidella">P.</tp:taxon-name-part><tp:taxon-name-part taxon-name-part-type="species" reg="greeffi">greeffi</tp:taxon-name-part></tp:taxon-name></italic>, the dorsal cirrophores surpass the notopodium (see <xref ref-type="bibr" rid="B10">Pettibone (1991</xref>, fig. 1G) and (1969, fig. 4C), respectively). In <italic><tp:taxon-name><tp:taxon-name-part taxon-name-part-type="genus" reg="Parahololepidella">P.</tp:taxon-name-part><tp:taxon-name-part taxon-name-part-type="species" reg="nuttingi">nuttingi</tp:taxon-name-part></tp:taxon-name></italic>, the neurochaetae have falcate tips 4–7 times longer than wide, whereas in <italic><tp:taxon-name><tp:taxon-name-part taxon-name-part-type="genus" reg="Parahololepidella">P.</tp:taxon-name-part><tp:taxon-name-part taxon-name-part-type="species" reg="greeffi">greeffi</tp:taxon-name-part></tp:taxon-name></italic>, the falcate tips are only 2–3 times longer than wide. And finally, in <italic><tp:taxon-name><tp:taxon-name-part taxon-name-part-type="genus" reg="Parahololepidella">P.</tp:taxon-name-part><tp:taxon-name-part taxon-name-part-type="species" reg="nuttingi">nuttingi</tp:taxon-name-part></tp:taxon-name></italic>, when present, the tooth-like protuberance on the falcate tips of the neurochaetae are small (easily overlooked), whereas in <italic><tp:taxon-name><tp:taxon-name-part taxon-name-part-type="genus" reg="Parahololepidella">P.</tp:taxon-name-part><tp:taxon-name-part taxon-name-part-type="species" reg="greeffi">greeffi</tp:taxon-name-part></tp:taxon-name></italic>, the tooth-like structures are larger when present, giving them almost a bidentate appearance. <xref ref-type="bibr" rid="B3">Britayev et al. (2014)</xref> cautioned that the neurochaetal tooth-like structures in <italic><tp:taxon-name><tp:taxon-name-part taxon-name-part-type="genus" reg="Parahololepidella">P.</tp:taxon-name-part><tp:taxon-name-part taxon-name-part-type="species" reg="greeffi">greeffi</tp:taxon-name-part></tp:taxon-name></italic> (ZMH 5692) were artifacts due to poor preservation and dehydration over time. However, given that similar structures were found in all specimens of <italic><tp:taxon-name><tp:taxon-name-part taxon-name-part-type="genus" reg="Parahololepidella">P.</tp:taxon-name-part><tp:taxon-name-part taxon-name-part-type="species" reg="nuttingi">nuttingi</tp:taxon-name-part></tp:taxon-name></italic>, we feel that this character is valid and illustrates the importance of detailed microscopical examination and reexamination.</p></tp:treatment-sec><ref-list><ref id="B10"><mixed-citation xmlns:xlink="http://www.w3.org/1999/xlink" xlink:type="simple"><person-group><name name-style="western"><surname>Pettibone</surname><given-names>MH</given-names></name></person-group> (<year>1991</year>) <article-title>Polynoid polychaetes commensal with antipatharian corals.</article-title><source>Proceedings of the Biological Society of Washington</source><volume>104</volume>: <fpage>714</fpage>–<lpage>726</lpage>.</mixed-citation></ref><ref id="B3"><mixed-citation xmlns:xlink="http://www.w3.org/1999/xlink" xlink:type="simple"><person-group><name name-style="western"><surname>Britayev</surname><given-names>TA</given-names></name><name name-style="western"><surname>Gil</surname><given-names>J</given-names></name><name name-style="western"><surname>Altuna</surname><given-names>Á</given-names></name><name name-style="western"><surname>Calvo</surname><given-names>M</given-names></name><name name-style="western"><surname>Martín</surname><given-names>D</given-names></name></person-group> (<year>2014</year>) <article-title>New symbiotic associations involving polynoids (<tp:taxon-name><tp:taxon-name-part taxon-name-part-type="class">Polychaeta</tp:taxon-name-part></tp:taxon-name>, <tp:taxon-name><tp:taxon-name-part taxon-name-part-type="family">Polynoidae</tp:taxon-name-part></tp:taxon-name>) from Atlantic waters, with redescriptions of <italic><tp:taxon-name><tp:taxon-name-part taxon-name-part-type="genus">Parahololepidella</tp:taxon-name-part><tp:taxon-name-part taxon-name-part-type="species">greeffi</tp:taxon-name-part></tp:taxon-name></italic> (Augener, 1918) and <italic><tp:taxon-name><tp:taxon-name-part taxon-name-part-type="genus">Gorgoniapolynoe</tp:taxon-name-part><tp:taxon-name-part taxon-name-part-type="species">caeciliae</tp:taxon-name-part></tp:taxon-name></italic> (Fauvel, 1913).</article-title><source>Memoirs of the Museum of Victoria</source><volume>71</volume>: <fpage>27</fpage>–<lpage>43</lpage>. <ext-link xlink:href="10.24199/j.mmv.2014.71.04" ext-link-type="doi" xlink:type="simple">https://doi.org/10.24199/j.mmv.2014.71.04</ext-link></mixed-citation></ref></ref-list></tp:taxon-treatment>
